# Supplementary material for: Single-Nanoparticle Electrochemical Collision for Monitoring Self-Assembly of Thiol Molecules on Au Nanoparticles
Source: Biosensors (Basel). 2024 Aug 15;14(8):393. doi: 10.3390/bios14080393 (PMC11353042; doi:10.3390/bios14080393)
Supplement: Supplementary file 1 [file biosensors-14-00393-s001.zip]

Archive with 1 entries (1 files):
- biosensors-3107340-supplementary.pdf
